# Supplementary material for: Data set for cloning and characterization of heterologous transporters in Saccharomyces cerevisiae and identification of important amino acids for xylose utilization
Source: Data Brief. 2015 May 19;4:119–26. doi: 10.1016/j.dib.2015.05.005 (PMC4510445; doi:10.1016/j.dib.2015.05.005)
Supplement: Supplementary file 1 — Supplementary data [file mmc1.zip]

Archive with 6 entries (6 files):
- Supplementary Fig. 1.doc
- Supplementary Fig. 2.doc
- Supplementary Fig. 3.doc
- Supplementary Fig. 4.doc
- Supplementary Fig. 5.doc
- Supplementary Table 1.doc
